# Supplementary material for: Physiologically Achievable Concentration of 2-Deoxy-D-Glucose Stimulates IFN-γ Secretion in Activated T Cells In Vitro
Source: Int J Mol Sci. 2024 Sep 26;25(19):10384. doi: 10.3390/ijms251910384 (PMC11476708; doi:10.3390/ijms251910384)
Supplement: Supplementary file 1 [file ijms-25-10384-s001.zip]

Archive with 1 entries (1 files):
- ijms-3149486-supplementary.pdf
